# Supplementary material for: A Severity Comparison between Italian and Israeli Rett Syndrome Cohorts
Source: Diagnostics (Basel). 2023 Nov 6;13(21):3390. doi: 10.3390/diagnostics13213390 (PMC10648171; doi:10.3390/diagnostics13213390)
Supplement: Supplementary file 1 [file diagnostics-13-03390-s001.zip]

Archive with 1 entries (1 files):
- diagnostics-2592458-supplementary.pdf
